# Supplementary material for: DuoStim Shows Comparable Efficacy but Better Efficiency than Two Conventional Stimulations in Poor/Suboptimal Responders Undergoing Vitrified Oocyte Accumulation for PGT-A
Source: Life (Basel). 2025 May 31;15(6):899. doi: 10.3390/life15060899 (PMC12193753; doi:10.3390/life15060899)
Supplement: Supplementary file 1 [file life-15-00899-s001.zip]

Archive with 1 entries (1 files):
- life-3605273-supplementary.pdf
